# Supplementary material for: Spatial abundance models and seasonal distribution for guanaco (Lama guanicoe) in central Tierra del Fuego, Argentina
Source: PLoS One. 2018 May 21;13(5):e0197814. doi: 10.1371/journal.pone.0197814 (PMC5962061; doi:10.1371/journal.pone.0197814)
Supplement: S1 Dataset — (TXT) [file pone.0197814.s001.txt]

size	y	x	Flight
5	3961927.186	3383684.441	09-May-09
6	3961037.093	3383717.964	09-May-09
6	3961594.197	3383074.642	09-May-09
6	3962198.569	3382540.218	09-May-09
2	3962622.178	3382193.011	09-May-09
2	3963052.856	3381835.89	09-May-09
4	3964066.741	3381208.266	09-May-09
2	3964486.518	3381008.093	09-May-09
3	3965199.465	3380588.105	09-May-09
3	3966038.438	3379035.069	09-May-09
5	3966810.918	3376478.83	09-May-09
9	3966857.056	3376397.513	09-May-09
3	3967039.394	3376073.264	09-May-09
4	3967869.503	3374518.938	09-May-09
1	3968145.713	3374032.803	09-May-09
10	3969836.952	3371966.297	09-May-09
7	3969943.281	3370339.667	09-May-09
16	3969839.896	3369836.8	09-May-09
3	3970294.112	3369360.272	09-May-09
1	3970505.075	3367462.791	09-May-09
2	3970510.171	3367319.644	09-May-09
9	3970495.996	3367023.201	09-May-09
3	3970607.523	3366138.08	09-May-09
4	3970720.944	3365698.194	09-May-09
1	3970774.282	3365178.73	09-May-09
2	3970672.415	3364995.364	09-May-09
1	3970291.408	3364981.711	09-May-09
4	3970559.759	3363952.133	09-May-09
6	3969855.025	3362484.708	09-May-09
2	3969850.916	3362225.954	09-May-09
2	3969937.711	3361103.237	09-May-09
1	3970437.853	3360883.285	09-May-09
18	3970625.788	3360594.785	09-May-09
5	3970588.725	3360351.028	09-May-09
6	3970649.342	3359907.115	09-May-09
2	3970781.105	3359481.61	09-May-09
3	3971021.288	3358718.947	09-May-09
3	3971052.72	3358593.34	09-May-09
3	3971082.325	3358469.998	09-May-09
2	3971253.674	3357651.947	09-May-09
1	3971283.286	3357529.631	09-May-09
9	3971327.768	3357348.396	09-May-09
13	3971866.471	3356230.384	09-May-09
5	3972183.558	3355566.816	09-May-09
7	3974039.771	3357452.557	09-May-09
1	3974643.965	3359279.472	09-May-09
4	3976267.155	3377957.526	09-May-09
6	3985381.69	3384670.386	09-May-09
1	3985758.046	3384877.211	09-May-09
20	3985863.974	3385180.999	09-May-09
7	3985849.259	3385260.715	09-May-09
8	3986792.83	3384473.068	09-May-09
2	3986961.28	3384453.642	09-May-09
5	3987869.248	3384912.422	09-May-09
2	3987988.042	3385062.742	09-May-09
8	3988227.7	3385366.615	09-May-09
16	3988479.814	3385652.791	09-May-09
12	3988681.51	3385855.503	09-May-09
2	3988829.045	3385967.06	09-May-09
14	3989449.802	3386373.654	09-May-09
21	3989598.918	3386477.639	09-May-09
5	3990708.656	3387377.071	09-May-09
7	3990850.171	3387699.953	09-May-09
2	3991021.132	3388397.442	09-May-09
5	3992359.504	3388865.589	09-May-09
2	3992872.947	3388915.239	09-May-09
6	3993211.311	3388940.779	09-May-09
3	3999971.663	3392513.123	09-May-09
1	4000309.809	3392525.988	09-May-09
28	4008220.076	3391513.375	09-May-09
7	4011881.341	3390943.541	09-May-09
6	4012660.389	3391877.152	09-May-09
4	4012948.987	3392239.82	09-May-09
5	4013046.424	3392359.991	09-May-09
2	4013257.846	3392670.99	09-May-09
1	4013297.298	3392735.068	09-May-09
3	4013336.862	3392799.211	09-May-09
1	4013585.207	3393186.984	09-May-09
3	4013750.665	3393443.36	09-May-09
5	4013831.578	3393572.678	09-May-09
9	4014529.778	3395386.829	09-May-09
11	4013133.504	3395933.071	09-May-09
1	4012997.604	3395995.136	09-May-09
2	4012935.259	3396030.37	09-May-09
4	4012869.243	3396065.75	09-May-09
8	4012288.31	3396308.238	09-May-09
6	4011682.73	3396449.608	09-May-09
9	4011575.328	3396501.696	09-May-09
7	4011467.927	3396553.847	09-May-09
2	4011330.638	3396638.847	09-May-09
5	4011137.072	3396781.86	09-May-09
16	4011071.366	3396831.434	09-May-09
14	4011009.443	3396880.856	09-May-09
14	4010560.658	3397229.477	09-May-09
9	4010496.752	3397280.048	09-May-09
46	4010303.423	3397429.557	09-May-09
2	4009443.472	3397902.92	09-May-09
3	4009392.772	3397961.893	09-May-09
2	4009251.98	3398141.896	09-May-09
3	4009081.219	3398392.453	09-May-09
9	4008961.159	3398589.404	09-May-09
10	4008879.663	3398722.216	09-May-09
8	4008837.444	3398787.604	09-May-09
4	4008816.777	3398820.222	09-May-09
5	4008796.224	3398852.903	09-May-09
2	4008755.003	3398918.201	09-May-09
2	4008544.993	3399244.891	09-May-09
1	4008454.949	3399374.589	09-May-09
1	4008410.073	3399441.07	09-May-09
2	4008325.635	3399572.801	09-May-09
5	4007231.053	3401227.217	09-May-09
1	4006926.564	3401652.811	09-May-09
10	4006876.096	3401724.867	09-May-09
15	4005604.085	3405243.263	09-May-09
10	4005523.611	3405757.146	09-May-09
1	4005458.05	3406185.609	09-May-09
5	4003353.455	3408485.591	09-May-09
1	4003163.415	3408542.805	09-May-09
4	4001929.503	3408546.473	09-May-09
1	4001023.341	3406297.299	09-May-09
1	4000898.895	3405833.354	09-May-09
7	4000450.553	3404781.015	09-May-09
10	4000400.52	3404698.086	09-May-09
2	4000306.172	3404528.976	09-May-09
6	4000259.897	3404444.928	09-May-09
1	4000211.706	3404359.809	09-May-09
9	4000017.438	3404028.211	09-May-09
7	3999919.439	3403866.788	09-May-09
3	3999618.882	3403517.771	09-May-09
12	3999491.854	3403385.354	09-May-09
7	3999432.855	3403316.83	09-May-09
3	3999325.959	3403173.084	09-May-09
1	3999267.844	3403056.628	09-May-09
10	3999209.726	3402940.174	09-May-09
1	3999171.317	3402528.015	09-May-09
1	3998910.934	3401889.022	09-May-09
7	3998650.574	3401250.162	09-May-09
7	3998109.01	3400401.211	09-May-09
1	3998020.414	3400253.318	09-May-09
2	3997931.813	3400105.432	09-May-09
1	3997717.515	3399722.315	09-May-09
5	3997588.219	3399490.961	09-May-09
1	3997460.644	3399257.36	09-May-09
2	3997207.287	3398792.377	09-May-09
4	3996856.191	3398604.043	09-May-09
7	3996641.524	3398462.852	09-May-09
1	3995245.819	3398881.114	09-May-09
3	3994997.048	3399727.007	09-May-09
11	3994812.568	3400205.591	09-May-09
10	3994680.109	3400604.705	09-May-09
5	3994529.512	3401109.724	09-May-09
4	3993933.419	3402661.44	09-May-09
2	3993622.987	3403386.762	09-May-09
7	3993312.445	3404112.05	09-May-09
2	3993147.724	3404490.879	09-May-09
3	3992973.78	3404872.024	09-May-09
20	3992931.213	3404967.564	09-May-09
2	3992633.499	3405743.999	09-May-09
17	3992565.088	3405937.969	09-May-09
16	3992507.733	3406128.443	09-May-09
1	3992163.006	3407155.859	09-May-09
5	3990773.633	3409702.537	09-May-09
3	3990489.999	3410098.528	09-May-09
3	3989092.382	3412201.016	09-May-09
4	3988982.366	3412364.019	09-May-09
2	3988721.366	3413085.286	09-May-09
1	3988848.371	3413817.723	09-May-09
2	3989568.966	3414751.173	09-May-09
2	3990885.972	3416543.933	09-May-09
2	3990994.605	3416911.661	09-May-09
1	3991125.405	3417374.795	09-May-09
2	3992006.787	3418515.167	09-May-09
2	3992308.246	3419303.922	09-May-09
3	3992036.011	3420294.132	09-May-09
3	3991880.046	3420397.981	09-May-09
16	3987207.158	3421443.576	09-May-09
13	3984466.943	3420927.908	09-May-09
10	3983538.955	3420167.595	09-May-09
9	3981714.577	3417216.997	09-May-09
1	3979489.306	3413767.389	09-May-09
1	3979040.833	3411846.145	09-May-09
17	3978065.721	3409142.832	09-May-09
2	3973243.699	3406700.015	09-May-09
16	3973071.602	3406724.127	09-May-09
2	3972749.736	3406868.216	09-May-09
2	3972571.546	3407003.454	09-May-09
8	3970989.758	3408952.813	09-May-09
10	3970874.564	3409415.276	09-May-09
6	3970137.853	3413538.351	09-May-09
4	3970654.39	3414761.76	09-May-09
4	3970573.155	3415484.33	09-May-09
3	3969048.81	3416248.497	09-May-09
1	3968795.307	3416389.502	09-May-09
7	3967582.431	3419317.704	09-May-09
1	3967002.264	3426051.028	09-May-09
10	3967684.129	3427261.378	09-May-09
3	3968442.447	3428512.044	09-May-09
9	3970229.735	3430833.017	09-May-09
1	3971205.048	3431279.484	09-May-09
3	3972738.706	3433225.367	09-May-09
4	3972864.464	3433582.038	09-May-09
3	3973107.586	3434228.361	09-May-09
1	3973204.275	3435019.801	09-May-09
1	3973265.017	3435512.836	09-May-09
8	3978464.175	3443844.044	09-May-09
11	3978881.534	3444604.519	09-May-09
3	3979285.724	3445354.419	09-May-09
1	3979488.056	3445668.64	09-May-09
6	3979701.322	3445977.424	09-May-09
3	3980576.829	3447557.337	09-May-09
5	3980660.835	3447925.218	09-May-09
8	3980665.602	3448021.686	09-May-09
6	3980660.302	3448212.642	09-May-09
3	3980702.064	3448959.618	09-May-09
3	3980971.938	3449364.468	09-May-09
7	3981139.716	3449608.925	09-May-09
11	3981674.678	3450175.926	09-May-09
3	3981833.529	3450278.365	09-May-09
3	3981913.742	3450325.216	09-May-09
2	3982172.908	3450439.604	09-May-09
9	3982778.453	3450673.994	09-May-09
2	3983104.758	3450832.181	09-May-09
13	3983183.126	3450873.67	09-May-09
11	3983261.518	3450917.375	09-May-09
3	3983491.226	3451058.195	09-May-09
8	3983706.494	3451233.895	09-May-09
8	3983985.444	3451474.07	09-May-09
5	3984054.773	3451535.214	09-May-09
9	3984197.081	3451655.319	09-May-09
4	3982386.814	3453511.524	09-May-09
4	3981501.276	3453270.912	09-May-09
4	3980055.443	3453040.555	09-May-09
1	3979427.944	3452998.176	09-May-09
11	3979338.853	3452994.729	09-May-09
5	3978980.586	3452979.987	09-May-09
2	3978001.515	3453033.343	09-May-09
3	3977752.775	3453017.483	09-May-09
1	3977670.93	3452993.411	09-May-09
4	3977592.658	3452959.482	09-May-09
12	3977380.548	3452814.218	09-May-09
8	3977315.966	3452758.561	09-May-09
9	3976474.531	3451598.934	09-May-09
12	3975182.59	3450324.402	09-May-09
2	3974401.333	3449976.434	09-May-09
1	3972757.791	3449159.482	09-May-09
18	3969438.564	3448332.83	09-May-09
5	3969136.696	3448553.729	09-May-09
17	3969046.075	3448573.186	09-May-09
3	3968915.812	3448542.191	09-May-09
2	3968785.549	3448511.199	09-May-09
7	3968669.139	3448385.925	09-May-09
10	3968618.236	3448147.354	09-May-09
24	3968676.009	3447522.469	09-May-09
2	3968989.296	3447340.343	09-May-09
32	3969113.736	3447184.135	09-May-09
16	3968909.995	3446104.54	09-May-09
10	3968952.567	3445469.961	09-May-09
4	3968494.922	3445368.31	09-May-09
7	3967708.327	3443547.435	09-May-09
1	3967679.058	3443278.447	09-May-09
5	3967656.444	3443098.103	09-May-09
2	3967591.944	3442836.051	09-May-09
8	3967526.813	3442675.65	09-May-09
2	3966919.028	3441563.866	09-May-09
4	3966727.132	3441219.154	09-May-09
1	3966589.329	3441030.608	09-May-09
2	3966452.86	3440954.504	09-May-09
5	3966380.076	3440921.899	09-May-09
1	3966274.489	3440866.49	09-May-09
4	3966239.947	3440846.953	09-May-09
5	4025112.16	3348198.128	10-May-09
9	4025189.876	3348474.163	10-May-09
11	4025598.966	3350101.391	10-May-09
6	4025949.467	3351072.722	10-May-09
12	4026088.032	3351400.596	10-May-09
8	4026733.501	3352786.186	10-May-09
12	4026841.673	3353037.26	10-May-09
7	4026915.57	3353204.922	10-May-09
3	4027058.04	3353541.547	10-May-09
7	4027195.052	3353886.063	10-May-09
14	4027233.075	3353972.669	10-May-09
22	4027308.898	3354142.469	10-May-09
1	4027426.266	3354394.433	10-May-09
12	4027623.065	3354811.708	10-May-09
14	4027662.551	3354885.053	10-May-09
4	4027696.226	3354954.235	10-May-09
15	4027726.125	3355020.245	10-May-09
7	4027785.612	3355142.338	10-May-09
2	4027809.671	3355199.712	10-May-09
10	4027878.039	3355367.675	10-May-09
2	4027947.873	3355525.658	10-May-09
5	4027975.431	3355577.464	10-May-09
6	4028115.492	3355841.892	10-May-09
6	4028661.427	3356932.126	10-May-09
3	4028216.874	3358365.411	10-May-09
4	4028158.215	3358509.766	10-May-09
6	4027985.696	3358943.953	10-May-09
2	4027903.365	3359168.057	10-May-09
3	4027795.68	3359475.122	10-May-09
6	4027666.135	3359859.701	10-May-09
5	4027597.01	3360091.008	10-May-09
2	4027537.306	3360328.606	10-May-09
1	4027482.137	3360654.974	10-May-09
4	4027469.681	3360737.61	10-May-09
10	4027445.019	3360903.927	10-May-09
7	4027384.578	3361492.553	10-May-09
2	4027372.962	3361664.002	10-May-09
5	4027344.614	3361834.826	10-May-09
10	4027274.644	3361980.623	10-May-09
19	4026794.077	3362113.291	10-May-09
2	4026581.132	3362004.445	10-May-09
2	4026047.852	3361673.717	10-May-09
5	4025940.054	3361606.721	10-May-09
11	4025559.874	3361369.152	10-May-09
19	4025276.782	3361213.126	10-May-09
2	4025088.601	3361128.814	10-May-09
1	4024542.157	3360855.717	10-May-09
9	4024357.61	3360770.273	10-May-09
2	4023858.113	3360578.06	10-May-09
3	4023675.748	3360502.44	10-May-09
1	4023487.959	3360428.041	10-May-09
2	4023298.529	3360365.797	10-May-09
10	4023101.85	3360306.997	10-May-09
7	4022027.841	3360148.593	10-May-09
2	4021861.761	3360118.548	10-May-09
29	4021697.362	3360085.168	10-May-09
3	4021447.128	3360034.589	10-May-09
3	4021278.99	3359999.16	10-May-09
6	4021108.86	3359960.443	10-May-09
3	4020588.663	3359700.096	10-May-09
6	4020439.445	3359612.598	10-May-09
10	4020272.952	3359572.742	10-May-09
6	4020115.97	3359538.056	10-May-09
7	4020046.694	3359516.033	10-May-09
1	4019703.083	3359449.737	10-May-09
3	4019420.317	3359428.718	10-May-09
11	4019145.194	3359417.327	10-May-09
5	4018866.332	3359403.883	10-May-09
8	4018515.104	3359391.514	10-May-09
2	4017052.794	3359101.968	10-May-09
4	4016737.826	3358999.894	10-May-09
2	4015817.122	3358757.56	10-May-09
3	4015375.136	3358691.114	10-May-09
2	4014926.693	3358657.764	10-May-09
9	4014420.248	3358727.851	10-May-09
1	4014027.795	3358825.105	10-May-09
11	4013318.422	3358939.655	10-May-09
1	4012607.519	3359066.23	10-May-09
1	4012522.764	3358963.841	10-May-09
1	4012165.328	3358627.039	10-May-09
12	4012070.892	3358755.6	10-May-09
6	4011823.769	3358870.303	10-May-09
14	4011763.747	3358852.452	10-May-09
1	4011624.804	3358737.503	10-May-09
1	4011512.703	3358593.343	10-May-09
1	4011398.131	3358550.925	10-May-09
2	4010514.373	3358546.207	10-May-09
2	4007786.926	3357504.363	10-May-09
10	4001436.863	3355498.534	10-May-09
12	4001265.409	3355180.975	10-May-09
3	4000657.238	3353264.109	10-May-09
1	4000578.784	3352954.645	10-May-09
5	4000448.211	3352412.383	10-May-09
4	4000338.175	3352047.285	10-May-09
2	4000166.619	3351505.273	10-May-09
9	4000062.528	3351095.329	10-May-09
12	4000005.722	3350602.013	10-May-09
8	4000123.243	3349134.567	10-May-09
1	4000169.806	3348909.506	10-May-09
2	4000218.421	3348693.01	10-May-09
8	4000346.239	3348459.776	10-May-09
4	3998713.625	3347479.683	10-May-09
1	3998555.246	3347689.934	10-May-09
1	3991149.161	3356126.128	10-May-09
7	3990444.369	3357703.223	10-May-09
10	3989976.875	3358919.953	10-May-09
5	3989761.711	3359412.887	10-May-09
12	3989718.192	3359508.872	10-May-09
5	3988222.877	3361996.233	10-May-09
3	3987856.116	3364898.886	10-May-09
1	3987748.981	3365233.677	10-May-09
1	3987330.905	3367266.177	10-May-09
10	3987074.47	3369134.878	10-May-09
4	3987708.749	3371218.684	10-May-09
7	3987919.65	3371193.209	10-May-09
4	3988691.323	3370647.365	10-May-09
4	3989208.683	3370295.687	10-May-09
2	3989954.766	3369636.045	10-May-09
1	3990003.307	3369580.298	10-May-09
1	3990294.963	3368151.127	10-May-09
6	3988244.287	3367523.669	10-May-09
1	3988469.33	3365936.921	10-May-09
1	3988495.348	3365874.171	10-May-09
1	3987467.412	3361627.413	10-May-09
1	3987269.672	3360733	10-May-09
3	3987115.673	3358968.474	10-May-09
3	3984304.216	3357682.112	10-May-09
1	3983609.53	3357788.376	10-May-09
2	3983476.19	3357741.456	10-May-09
1	3983738.963	3356341.342	10-May-09
2	3983839.574	3354990.688	10-May-09
2	3982505.321	3351697.547	10-May-09
2	3982008.974	3351388.715	10-May-09
3	3981844.068	3351284.356	10-May-09
3	3980786.604	3350623.503	10-May-09
4	3976583.367	3357996.128	10-May-09
2	3976393.768	3357866.411	10-May-09
1	3976277.364	3357765.874	10-May-09
1	3976188.207	3357646.074	10-May-09
1	3976094.908	3357450.449	10-May-09
1	3976031.546	3357322.242	10-May-09
1	3975019.208	3356533.812	10-May-09
2	3971187.403	3357133.848	10-May-09
1	3970557.131	3359744.167	10-May-09
4	3970488.344	3360044.204	10-May-09
1	3970472.043	3360119.46	10-May-09
5	3970442.561	3360248.229	10-May-09
1	3970403.696	3360434.682	10-May-09
1	3970364.103	3360780.415	10-May-09
1	3970311.191	3360871.925	10-May-09
4	3970178.697	3360969.167	10-May-09
2	3969913.206	3361213.372	10-May-09
5	3969768.298	3361640.239	10-May-09
4	3969755.395	3361703.479	10-May-09
11	3969738.642	3361764.626	10-May-09
4	3969701.526	3361889.236	10-May-09
2	3969645.914	3362198.527	10-May-09
10	3969643.085	3362352.45	10-May-09
4	3969668.074	3362627.918	10-May-09
2	3969685.847	3362722.729	10-May-09
2	3969687.339	3362772.468	10-May-09
1	3969690.58	3362821.116	10-May-09
1	3969959.858	3363941.827	10-May-09
2	3970018.075	3364026.736	10-May-09
1	3970168.729	3364223.753	10-May-09
3	3970330.151	3364344.673	10-May-09
3	3970425.613	3364371.093	10-May-09
1	3970616.807	3364372.966	10-May-09
3	3970663.439	3364379.19	10-May-09
2	3970708.373	3364391.964	10-May-09
24	3970812.797	3364469.023	10-May-09
1	3970714.622	3364855.463	10-May-09
1	3969349.796	3366295.098	10-May-09
12	3968672.655	3366820.655	10-May-09
6	3968103.864	3366856.711	10-May-09
2	3967382.704	3366762.936	10-May-09
2	3967327.248	3366771.048	10-May-09
2	3966929.458	3366819.47	10-May-09
1	3966721.042	3367056.103	10-May-09
1	3966656.25	3367126.181	10-May-09
5	3966202.481	3367161	10-May-09
1	3965233.417	3364757.685	10-May-09
8	3965304.035	3365009.919	10-May-09
1	3965334.937	3365241.645	10-May-09
2	3965369.179	3365394.321	10-May-09
2	3966166.554	3367650.184	10-May-09
1	3964097.506	3369161.85	10-May-09
4	3959535.169	3355358.682	10-May-09
6	3960158.792	3355292.389	10-May-09
2	3960299.853	3355349.537	10-May-09
1	3960658.758	3355601.991	10-May-09
1	3965389.658	3354788.751	10-May-09
1	3966007.894	3354497.414	10-May-09
2	3969094.918	3354303.774	10-May-09
3	3969361.021	3354439.397	10-May-09
1	3969706.256	3354611.456	10-May-09
4	3969845.878	3354682.879	10-May-09
2	3969917.636	3354718.497	10-May-09
1	3969985.644	3354755.341	10-May-09
1	3970975.73	3354656.744	10-May-09
1	3970172.078	3346310.68	10-May-09
1	3968459.313	3346065.996	10-May-09
1	3967801.838	3345677.683	10-May-09
1	3967622.699	3345486.571	10-May-09
1	3973545.605	3346527.07	10-May-09
5	3975908.381	3343426.106	10-May-09
5	3976010.132	3343358.633	10-May-09
2	3976175.683	3343260.719	10-May-09
12	3976432.741	3343173.798	10-May-09
2	3976697.141	3343197.311	10-May-09
3	3977522.467	3343112.689	10-May-09
4	3977546.02	3343149.852	10-May-09
3	3977618.422	3343260.242	10-May-09
2	3977643.83	3343296.301	10-May-09
5	3977723.649	3343405.401	10-May-09
1	3977807.173	3343512.163	10-May-09
2	3977894.034	3343609.045	10-May-09
1	3978306.094	3342896.986	10-May-09
1	3978440.856	3342496.06	10-May-09
3	3978714.245	3341805.916	10-May-09
7	3978743.515	3341685.496	10-May-09
1	3978871.134	3341509.559	10-May-09
2	3979086.531	3341294.68	10-May-09
5	3979158.053	3341217.282	10-May-09
1	3979962.712	3340858.215	10-May-09
10	3980985.769	3340535.963	10-May-09
19	3981270.101	3340488.088	10-May-09
2	3981946.134	3340064.716	10-May-09
2	3982221.38	3340024.75	10-May-09
2	3982411.078	3340087.646	10-May-09
9	3982585.027	3340175.09	10-May-09
7	3982643.541	3340204.547	10-May-09
21	3982762.459	3340260.203	10-May-09
10	3983129.24	3340395.215	10-May-09
1	3983396.985	3340405.479	10-May-09
80	3984036.748	3340432.178	10-May-09
136	3984702.943	3340797.175	10-May-09
19	3985000.245	3340963.014	10-May-09
58	3985625.359	3341104.501	10-May-09
4	3986236.239	3340998.567	10-May-09
3	3986459.122	3340729.841	10-May-09
5	3986458.279	3340599.358	10-May-09
4	3986431.062	3339390.909	10-May-09
7	3987060.879	3338655.363	10-May-09
8	3987853.789	3338128.18	10-May-09
1	3987919.961	3338162.801	10-May-09
2	3988403.917	3338778.012	10-May-09
4	3988715.826	3339254.541	10-May-09
2	3988804.14	3339390.787	10-May-09
1	3988996.801	3339749.706	10-May-09
4	3989133.459	3340049.614	10-May-09
1	3997222.64	3342718.578	10-May-09
13	3997467.301	3342598	10-May-09
4	3998099.163	3342940.573	10-May-09
2	3998101.155	3343110.59	10-May-09
1	3998693.975	3343344.562	10-May-09
17	3999769.269	3342313.387	10-May-09
7	4000108.667	3342031.247	10-May-09
6	4000389.385	3341822.025	10-May-09
11	4001056.295	3341452.256	10-May-09
8	4001215.694	3341500.272	10-May-09
7	4000974.906	3342222.035	10-May-09
24	4001553.731	3341937.135	10-May-09
7	4001340.62	3343970.506	10-May-09
10	4001381.63	3344139.324	10-May-09
15	4001567.531	3344810.614	10-May-09
6	4001681.929	3345232.299	10-May-09
21	4001705.177	3345314.466	10-May-09
3	4001978.873	3345951.225	10-May-09
6	4002411.323	3347065.196	10-May-09
3	4002439.992	3347143.864	10-May-09
4	4002738.551	3348036.535	10-May-09
8	4004305.83	3349006.816	10-May-09
10	4004563.585	3348999.453	10-May-09
5	4006338.592	3348036.215	10-May-09
2	4006718.934	3347803.083	10-May-09
1	4006960.254	3347631.31	10-May-09
5	4007080.219	3347553.108	10-May-09
7	4007520.445	3347278.6	10-May-09
6	4007573.187	3347242.974	10-May-09
12	4007952.068	3347023.993	10-May-09
1	4008182.867	3346928.987	10-May-09
1	4008239.64	3346904.167	10-May-09
4	4008772.983	3346694.246	10-May-09
2	4009081.812	3346600.954	10-May-09
2	4009199.601	3346400.346	10-May-09
5	4009975.649	3346233.629	10-May-09
1	4010340.58	3346152.659	10-May-09
8	4010405.348	3346143.951	10-May-09
1	4010538.482	3346127.53	10-May-09
15	4010852.532	3346081.032	10-May-09
1	4011220.984	3346049.122	10-May-09
5	4011307.888	3346096.487	10-May-09
1	4011526.504	3345745.931	10-May-09
3	4011512.034	3345478.553	10-May-09
1	4011512.141	3345424.951	10-May-09
3	4011539.14	3344845.617	10-May-09
1	4011602.965	3343978.596	10-May-09
1	4011973.632	3343133.966	10-May-09
1	4012405.754	3342679.705	10-May-09
5	4013335.052	3341617.752	10-May-09
6	4013401.551	3341118.821	10-May-09
2	4014254.57	3342009.794	10-May-09
4	4014364.886	3342089.15	10-May-09
1	4014478.948	3342167.332	10-May-09
6	4018551.218	3343831.499	10-May-09
11	4019058.702	3342637.078	10-May-09
7	4019095.244	3342508.817	10-May-09
16	4020776.681	3342816.714	10-May-09
3	4022724.002	3343081.923	10-May-09
19	4024603.405	3344369.45	10-May-09
3	3970630	3366200	02-Mar-10
2	3971030	3366240	02-Mar-10
1	3971040	3366290	02-Mar-10
6	3970790	3365830	02-Mar-10
1	3970660	3365200	02-Mar-10
1	3970800	3364860	02-Mar-10
2	3970800	3364760	02-Mar-10
17	3970900	3364210	02-Mar-10
2	3971380	3364680	02-Mar-10
3	3971360	3364740	02-Mar-10
1	3970560	3364340	02-Mar-10
4	3969900	3363830	02-Mar-10
4	3969830	3363790	02-Mar-10
2	3969510	3363310	02-Mar-10
1	3969850	3363030	02-Mar-10
12	3970480	3362910	02-Mar-10
8	3970300	3362250	02-Mar-10
2	3970190	3362160	02-Mar-10
2	3970140	3362110	02-Mar-10
1	3970040	3362020	02-Mar-10
3	3969930	3361930	02-Mar-10
7	3969830	3361830	02-Mar-10
3	3969950	3361320	02-Mar-10
1	3970520	3361310	02-Mar-10
1	3970690	3361280	02-Mar-10
1	3970790	3361260	02-Mar-10
1	3970860	3360540	02-Mar-10
9	3971160	3360530	02-Mar-10
5	3970920	3358740	02-Mar-10
1	3971310	3357860	02-Mar-10
6	3970960	3357110	02-Mar-10
16	3971690	3356110	02-Mar-10
1	3972070	3355780	02-Mar-10
1	3972180	3355740	02-Mar-10
22	3972630	3355590	02-Mar-10
19	3975090	3355990	02-Mar-10
10	3975140	3356030	02-Mar-10
6	3975420	3356290	02-Mar-10
1	3975480	3356440	02-Mar-10
12	3975480	3356600	02-Mar-10
1	3975430	3356840	02-Mar-10
7	3978090	3357970	02-Mar-10
1	3978150	3357950	02-Mar-10
1	3978900	3358130	02-Mar-10
4	3979850	3359930	02-Mar-10
5	3980870	3359840	02-Mar-10
9	3981630	3359960	02-Mar-10
7	3981760	3360360	02-Mar-10
4	3981620	3360770	02-Mar-10
2	3981590	3361050	02-Mar-10
6	3981590	3361120	02-Mar-10
12	3981580	3361260	02-Mar-10
1	3981570	3361950	02-Mar-10
1	3981620	3362190	02-Mar-10
9	3982390	3363300	02-Mar-10
13	3983590	3364750	02-Mar-10
2	3985160	3364470	02-Mar-10
3	3986750	3364360	02-Mar-10
1	3987850	3365030	02-Mar-10
5	3988710	3365510	02-Mar-10
11	3988800	3365710	02-Mar-10
17	3988990	3365890	02-Mar-10
1	3990240	3365500	02-Mar-10
9	3990600	3365640	02-Mar-10
5	3991080	3366080	02-Mar-10
3	3991870	3365710	02-Mar-10
2	3992320	3365710	02-Mar-10
6	3992560	3365780	02-Mar-10
7	3992830	3365870	02-Mar-10
6	3992890	3365890	02-Mar-10
6	3993320	3365930	02-Mar-10
10	3994890	3364970	02-Mar-10
3	3998310	3362330	02-Mar-10
1	3998500	3362000	02-Mar-10
3	3998990	3362160	02-Mar-10
10	3999830	3361880	02-Mar-10
2	4000890	3361650	02-Mar-10
5	4000980	3361700	02-Mar-10
9	4001420	3361730	02-Mar-10
1	4001350	3360200	02-Mar-10
3	4001440	3360150	02-Mar-10
7	4008270	3356460	02-Mar-10
1	4012050	3359680	02-Mar-10
11	4014280	3358810	02-Mar-10
7	4014730	3358930	02-Mar-10
10	4016160	3359160	02-Mar-10
1	4016240	3359260	02-Mar-10
1	4016270	3359300	02-Mar-10
16	4016340	3359390	02-Mar-10
6	4017440	3359750	02-Mar-10
5	4017170	3360420	02-Mar-10
5	4017150	3361230	02-Mar-10
2	4017130	3361380	02-Mar-10
11	4017060	3361780	02-Mar-10
14	4016960	3362350	02-Mar-10
1	4016660	3364180	02-Mar-10
3	4016040	3364660	02-Mar-10
4	4015820	3365430	02-Mar-10
12	4015760	3365790	02-Mar-10
26	4015140	3367040	02-Mar-10
7	4014930	3367310	02-Mar-10
10	4014790	3367530	02-Mar-10
5	4014710	3367680	02-Mar-10
2	4014520	3368070	02-Mar-10
5	4014300	3368730	02-Mar-10
12	4014280	3368820	02-Mar-10
13	4014200	3369080	02-Mar-10
3	4014040	3369550	02-Mar-10
7	4013620	3370590	02-Mar-10
1	4013530	3370830	02-Mar-10
18	4013210	3371370	02-Mar-10
5	4012600	3371510	02-Mar-10
8	4012240	3372450	02-Mar-10
8	4012140	3372850	02-Mar-10
2	4012090	3373010	02-Mar-10
1	4011930	3373490	02-Mar-10
15	4011770	3373920	02-Mar-10
12	4011680	3374080	02-Mar-10
12	4011370	3374700	02-Mar-10
1	4011320	3374770	02-Mar-10
3	4010680	3376280	02-Mar-10
1	4010440	3376900	02-Mar-10
7	4008820	3381450	02-Mar-10
4	4008670	3381990	02-Mar-10
8	4008460	3382550	02-Mar-10
20	4009350	3385910	02-Mar-10
15	4009660	3386550	02-Mar-10
6	4010200	3387150	02-Mar-10
8	4010230	3387210	02-Mar-10
11	4010320	3387410	02-Mar-10
9	4010370	3387720	02-Mar-10
13	4010410	3388040	02-Mar-10
1	4010940	3389300	02-Mar-10
21	4010420	3390070	02-Mar-10
5	4009760	3390280	02-Mar-10
5	4008490	3391110	02-Mar-10
12	4008500	3391800	02-Mar-10
1	4006730	3392220	02-Mar-10
7	4001520	3392510	02-Mar-10
3	4001280	3392870	02-Mar-10
1	3995320	3390500	02-Mar-10
13	3992750	3388580	02-Mar-10
9	3990820	3386910	02-Mar-10
1	3990450	3386770	02-Mar-10
10	3989950	3386570	02-Mar-10
5	3989210	3385980	02-Mar-10
1	3988940	3385830	02-Mar-10
15	3988820	3385770	02-Mar-10
1	3988440	3385520	02-Mar-10
6	3988390	3385480	02-Mar-10
1	3988220	3385290	02-Mar-10
2	3987830	3384750	02-Mar-10
5	3986340	3384500	02-Mar-10
2	3986260	3384590	02-Mar-10
15	3986150	3384810	02-Mar-10
3	3986070	3384970	02-Mar-10
14	3984370	3384400	02-Mar-10
10	3983770	3384150	02-Mar-10
2	3983570	3384110	02-Mar-10
8	3983500	3384090	02-Mar-10
1	3981290	3382540	02-Mar-10
1	3981160	3382390	02-Mar-10
1	3975240	3385310	02-Mar-10
2	3975360	3388770	02-Mar-10
6	3975320	3390640	02-Mar-10
3	3975460	3392260	02-Mar-10
2	3975380	3393040	02-Mar-10
4	3975260	3393880	02-Mar-10
15	3974690	3394500	02-Mar-10
15	3974720	3394470	02-Mar-10
5	3974610	3395610	02-Mar-10
12	3974640	3395660	02-Mar-10
14	3974930	3396080	02-Mar-10
1	3973070	3400110	02-Mar-10
3	3973030	3400260	02-Mar-10
1	3972700	3400650	02-Mar-10
35	3966180	3398340	02-Mar-10
3	3964530	3399540	02-Mar-10
19	3964370	3399790	02-Mar-10
1	3964180	3400070	02-Mar-10
1	3964220	3400310	02-Mar-10
3	3964260	3400430	02-Mar-10
12	3964280	3401150	02-Mar-10
1	3964260	3401220	02-Mar-10
7	3964190	3401600	02-Mar-10
11	3964150	3401810	02-Mar-10
9	3963990	3402620	02-Mar-10
2	3963500	3404250	02-Mar-10
11	3967790	3406900	02-Mar-10
7	3969540	3407410	02-Mar-10
25	3973710	3406830	02-Mar-10
1	3974130	3406730	02-Mar-10
5	3975260	3406910	02-Mar-10
1	3975530	3407050	02-Mar-10
9	3976080	3407520	02-Mar-10
1	3976150	3408040	02-Mar-10
4	3977040	3408390	02-Mar-10
1	3977540	3408860	02-Mar-10
25	3977750	3409350	02-Mar-10
17	3978500	3411340	02-Mar-10
4	3978630	3411660	02-Mar-10
1	3978660	3411730	02-Mar-10
11	3978760	3411990	02-Mar-10
1	3979890	3414790	02-Mar-10
1	3980120	3414720	02-Mar-10
15	3980400	3414860	02-Mar-10
3	3980960	3415920	02-Mar-10
1	3981230	3416570	02-Mar-10
1	3981930	3417180	02-Mar-10
1	3982180	3418360	02-Mar-10
1	3982360	3418960	02-Mar-10
7	3982610	3419590	02-Mar-10
3	3984020	3420580	02-Mar-10
4	3984110	3420670	02-Mar-10
2	3984140	3420720	02-Mar-10
2	3984200	3420840	02-Mar-10
11	3984240	3420970	02-Mar-10
2	3986910	3421550	02-Mar-10
1	3994300	3421910	02-Mar-10
5	3994360	3421910	02-Mar-10
3	3995470	3422850	02-Mar-10
12	3995560	3422920	02-Mar-10
10	3995930	3422770	02-Mar-10
7	3984710	3419480	02-Mar-10
4	3979280	3418570	02-Mar-10
1	3978770	3418500	02-Mar-10
11	3960860.83	3346440.66	04-Mar-10
1	3960898.43	3346564.83	04-Mar-10
1	3960898.43	3346564.83	04-Mar-10
1	3961012.82	3345992.14	04-Mar-10
8	3961476.25	3346520.04	04-Mar-10
9	3961471.96	3346723.74	04-Mar-10
2	3961368.84	3345647.92	04-Mar-10
6	3961368.84	3345647.92	04-Mar-10
1	3961347.29	3345340.52	04-Mar-10
5	3961449.63	3345073.19	04-Mar-10
6	3961309.56	3344231.69	04-Mar-10
5	3961309.56	3344231.69	04-Mar-10
1	3962165.41	3345032.99	04-Mar-10
10	3962838.86	3343357.92	04-Mar-10
10	3963039.58	3343139.06	04-Mar-10
9	3963127.58	3342960.42	04-Mar-10
9	3962772.89	3343366.99	04-Mar-10
1	3962672.86	3344364.22	04-Mar-10
1	3962672.86	3344364.22	04-Mar-10
2	3964618.32	3345868.8	04-Mar-10
12	3964832.8	3345852.67	04-Mar-10
2	3964933.99	3345903.23	04-Mar-10
1	3965944.94	3345271.17	04-Mar-10
1	3967120.83	3345069.56	04-Mar-10
10	3967257.8	3345182.74	04-Mar-10
3	3967093.8	3345287.75	04-Mar-10
1	3967653.9	3345246.18	04-Mar-10
1	3967955.07	3345375.79	04-Mar-10
2	3967405.25	3346220.59	04-Mar-10
1	3967502.73	3346406.21	04-Mar-10
1	3967725.06	3347189.39	04-Mar-10
11	3967676.71	3347242.73	04-Mar-10
2	3967760.21	3347558.16	04-Mar-10
1	3967649.8	3347291.13	04-Mar-10
6	3967605.11	3347630.98	04-Mar-10
21	3967422.81	3347693.52	04-Mar-10
11	3967611.9	3347737.9	04-Mar-10
1	3967401.26	3347872.73	04-Mar-10
1	3966884.53	3348216.92	04-Mar-10
6	3967347.25	3347876.74	04-Mar-10
4	3967791.58	3348364.14	04-Mar-10
12	3967894.88	3348069.71	04-Mar-10
4	3967910.16	3348274.94	04-Mar-10
11	3968559.84	3348260.4	04-Mar-10
8	3968852.81	3345643.12	04-Mar-10
1	3968573.59	3345006.34	04-Mar-10
10	3968275.4	3343888.03	04-Mar-10
4	3968652.87	3343185.03	04-Mar-10
6	3967799.86	3342664.74	04-Mar-10
9	3967824.92	3340306.07	04-Mar-10
7	3967897.17	3339829.94	04-Mar-10
9	3967980.22	3339675.46	04-Mar-10
1	3967685.03	3339461.39	04-Mar-10
1	3968078.19	3339254.42	04-Mar-10
14	3968246.74	3339666.18	04-Mar-10
16	3969774.38	3339006.81	04-Mar-10
26	3970382.87	3339353.73	04-Mar-10
1	3969910.83	3338774.88	04-Mar-10
5	3969580.13	3337486.59	04-Mar-10
5	3969346.69	3337222.85	04-Mar-10
3	3970057.04	3332546.81	04-Mar-10
14	3970148.71	3332126.32	04-Mar-10
9	3970985.26	3332204.52	04-Mar-10
2	3971285.53	3332684.82	04-Mar-10
8	3971818.67	3333540	04-Mar-10
9	3971995.91	3333551.32	04-Mar-10
1	3972315.47	3334149.94	04-Mar-10
1	3972380.71	3333997.87	04-Mar-10
1	3973099.28	3334694.27	04-Mar-10
8	3973198.29	3335057.78	04-Mar-10
2	3972025.96	3338146.41	04-Mar-10
4	3971418.23	3339102.28	04-Mar-10
17	3971852.72	3339183.75	04-Mar-10
10	3972823.84	3339902.94	04-Mar-10
2	3974440.56	3342292.45	04-Mar-10
2	3974679.14	3342070.62	04-Mar-10
1	3974488.89	3341616.72	04-Mar-10
19	3973483.91	3340892.39	04-Mar-10
1	3973615.7	3340533.28	04-Mar-10
6	3973193.52	3339928.63	04-Mar-10
3	3970327.3	3341768.27	04-Mar-10
1	3970506.59	3341827.03	04-Mar-10
1	3970637.5	3342405.18	04-Mar-10
7	3970296.03	3342314.91	04-Mar-10
2	3970107.05	3342482.22	04-Mar-10
4	3970539.03	3343388.97	04-Mar-10
19	3970139.86	3343444.86	04-Mar-10
6	3969928.13	3343981.34	04-Mar-10
2	3970068.55	3344293.22	04-Mar-10
1	3969208.48	3345542.31	04-Mar-10
1	3969292.5	3348319.3	04-Mar-10
3	3969391.39	3348244.38	04-Mar-10
10	3969617.41	3348442	04-Mar-10
10	3969678.65	3349310.87	04-Mar-10
12	3969754.31	3349125.44	04-Mar-10
3	3970209.02	3349398.21	04-Mar-10
2	3970052.59	3349475.36	04-Mar-10
2	3970254.25	3349330.47	04-Mar-10
7	3970626.93	3349412.93	04-Mar-10
1	3971140.46	3349343.94	04-Mar-10
8	3971697.72	3349300.43	04-Mar-10
1	3971922.47	3349082.17	04-Mar-10
2	3971721.86	3349096.72	04-Mar-10
1	3972072.29	3348973.62	04-Mar-10
2	3972990.67	3349724.37	04-Mar-10
6	3973101.3	3351830.79	04-Mar-10
11	3973076.78	3352371.79	04-Mar-10
1	3972979.94	3352824.34	04-Mar-10
7	3973090.63	3352455.94	04-Mar-10
1	3972714.33	3353225.86	04-Mar-10
1	3972965.12	3353056.51	04-Mar-10
43	3969967.33	3355105.33	04-Mar-10
10	3969904.54	3354891.93	04-Mar-10
30	3969803.71	3354740.45	04-Mar-10
3	3969345.16	3354116.43	04-Mar-10
2	3969511.47	3353394.86	04-Mar-10
10	3968072.67	3353688.04	04-Mar-10
13	3966099.3	3353985.84	04-Mar-10
8	3965140.26	3354684.21	04-Mar-10
7	3965254.2	3354915.01	04-Mar-10
15	3964490.68	3354526.52	04-Mar-10
18	3964360.86	3355015.6	04-Mar-10
5	3964689.85	3355554.34	04-Mar-10
8	3964486.23	3355069.59	04-Mar-10
27	3963814.09	3354986.66	04-Mar-10
1	3963696.28	3355487.04	04-Mar-10
3	3963472.89	3355468.26	04-Mar-10
8	3963033.69	3355444.83	04-Mar-10
7	3962944.24	3356012.4	04-Mar-10
22	3962432.91	3356400.77	04-Mar-10
2	3962859.3	3356275.61	04-Mar-10
1	3962574.5	3356298.26	04-Mar-10
2	3962100.15	3356446.23	04-Mar-10
1	3962131.82	3356390.52	04-Mar-10
5	3962569.33	3356739.74	04-Mar-10
1	3963121.15	3357389.51	04-Mar-10
1	3963067.48	3357604.15	04-Mar-10
1	3962912.64	3357740.09	04-Mar-10
12	3963534.27	3357452.3	04-Mar-10
2	3963723.45	3357339.03	04-Mar-10
8	3964157.96	3357120.17	04-Mar-10
15	3963694.67	3357562.48	04-Mar-10
8	3963743.23	3357690.89	04-Mar-10
8	3964007.53	3357950.8	04-Mar-10
7	3964664.53	3357943.26	04-Mar-10
1	3964598.15	3358072.7	04-Mar-10
9	3964673.05	3358217.43	04-Mar-10
7	3964783.73	3358194.56	04-Mar-10
2	3965067.55	3358007.76	04-Mar-10
1	3964779.31	3358468.45	04-Mar-10
16	3964330.23	3358657.53	04-Mar-10
9	3964374.47	3359007.73	04-Mar-10
13	3963835.74	3359237.55	04-Mar-10
3	3964361.21	3359300.02	04-Mar-10
29	3964486.81	3361220.22	04-Mar-10
29	3964397.17	3362059.43	04-Mar-10
1	3964380.35	3362487.71	04-Mar-10
7	3964518.55	3363142.98	04-Mar-10
1	3964664.03	3363403.58	04-Mar-10
2	3964764.55	3363785.63	04-Mar-10
10	3964822.22	3364226.13	04-Mar-10
15	3964978.5	3364612.78	04-Mar-10
7	3965320.97	3364517.04	04-Mar-10
1	3965081.68	3364711.43	04-Mar-10
7	3965152.11	3364833.1	04-Mar-10
7	3965414.12	3365407.3	04-Mar-10
4	3965157.56	3365379.59	04-Mar-10
4	3965324.75	3365307.85	04-Mar-10
3	3965322.17	3365689.25	04-Mar-10
10	3966318.08	3365088.63	04-Mar-10
9	3966611.88	3365230.75	04-Mar-10
6	3966784.82	3365070.66	04-Mar-10
2	3966717.73	3365345.23	04-Mar-10
4	3966834.03	3365209.63	04-Mar-10
3	3966739.29	3365392.59	04-Mar-10
5	3966692.55	3366038.64	04-Mar-10
13	3967195.07	3365854.44	04-Mar-10
3	3967170.05	3365950.79	04-Mar-10
3	3967160.73	3366195.35	04-Mar-10
16	3967275.19	3366228.05	04-Mar-10
4	3967195.87	3366532.3	04-Mar-10
2	3967017.14	3366896.81	04-Mar-10
1	3966729.67	3366851.34	04-Mar-10
1	3966309.43	3367276.6	04-Mar-10
1	3966290.08	3367074.75	04-Mar-10
13	3966111.09	3367147.65	04-Mar-10
19	3965904.69	3366944.38	04-Mar-10
11	3965880.32	3366491	04-Mar-10
2	3965680.07	3366499.48	04-Mar-10
6	3965832.77	3366388.39	04-Mar-10
1	3965765.75	3366195.42	04-Mar-10
1	3965579.83	3366149.5	04-Mar-10
8	3965599.75	3365534.4	04-Mar-10
9	3966136.3	3366804.47	04-Mar-10
5	3965361.63	3367421.34	04-Mar-10
7	3965071.93	3367802.01	04-Mar-10
3	3965318.85	3368410.8	04-Mar-10
14	3966744.36	3368946.9	04-Mar-10
9	3968096.99	3370424.42	04-Mar-10
2	3966033.93	3371063.49	04-Mar-10
1	3964974.65	3370235.76	04-Mar-10
1	3964815.08	3370456.69	04-Mar-10
1	3963668.02	3370113.63	04-Mar-10
11	3963975.77	3369902.53	04-Mar-10
25	3963109.09	3370042.55	04-Mar-10
1	3962392.3	3369904.12	04-Mar-10
34	3961975.95	3369755.65	04-Mar-10
3	3961164.76	3369432.46	04-Mar-10
6	3960607.56	3369255.26	04-Mar-10
5	3959929.3	3369075.33	04-Mar-10
13	3959275.43	3368802.18	04-Mar-10
3	3959125.44	3368622.11	04-Mar-10
5	3959127.99	3368853.81	04-Mar-10
4	3958905.05	3368434.01	04-Mar-10
3	3958628.63	3368512.59	04-Mar-10
2	3958405.06	3367976.48	04-Mar-10
9	3958126.76	3367977.95	04-Mar-10
3	3957801.34	3367515.32	04-Mar-10
1	3958129.87	3362549.37	04-Mar-10
3	3958283.8	3362482.49	04-Mar-10
8	3958525.66	3362930.98	04-Mar-10
1	3957983.91	3363491.11	04-Mar-10
5	3957896.8	3363612.29	04-Mar-10
5	3957798.86	3364028.26	04-Mar-10
4	3957885.48	3364243.48	04-Mar-10
8	3957936.1	3364384.8	04-Mar-10
3	3957979.99	3364587.05	04-Mar-10
2	3958039.08	3364851.51	04-Mar-10
2	3958274.5	3365586.81	04-Mar-10
6	3958801.48	3366025.93	04-Mar-10
6	3959091.63	3366246.55	04-Mar-10
6	3959506.55	3366405.21	04-Mar-10
1	3959576.29	3366428.3	04-Mar-10
1	3959840.24	3366558.06	04-Mar-10
1	3959903.97	3366596.11	04-Mar-10
1	3960295.43	3367176.71	04-Mar-10
8	3960407.02	3367287.67	04-Mar-10
2	3960663.7	3367468.67	04-Mar-10
4	3960867.48	3367582.09	04-Mar-10
3	3961227.01	3367669.77	04-Mar-10
1	3961527.64	3367700.59	04-Mar-10
3	3961886.39	3367926.46	04-Mar-10
4	3962455.57	3368393.25	04-Mar-10
7	3962665.09	3368497.77	04-Mar-10
12	3962974.42	3368598.14	04-Mar-10
6	3963128.21	3368656.27	04-Mar-10
16	3963465.77	3368898.88	04-Mar-10
19	3963852.48	3369218	04-Mar-10
1	3964331.9	3371163.66	04-Mar-10
5	3964005.48	3371589.44	04-Mar-10
3	3963449.26	3371963.99	04-Mar-10
4	3963119.08	3372171.46	04-Mar-10
7	3963110.54	3372367.67	04-Mar-10
4	3963206.21	3372815.06	04-Mar-10
5	3963172.05	3373443.95	04-Mar-10
8	3963171.83	3374028.43	04-Mar-10
5	3963171.48	3373955.44	04-Mar-10
3	3963163.85	3374102.75	04-Mar-10
1	3963135.8	3374472.61	04-Mar-10
1	3963175.27	3374828.41	04-Mar-10
13	3963166	3375099.89	04-Mar-10
2	3963166	3375099.89	04-Mar-10
9	3963040.43	3375388.83	04-Mar-10
1	3961928.04	3375377.68	04-Mar-10
1	3961303	3375818.95	04-Mar-10
1	3961218.6	3375926.32	04-Mar-10
2	3958946.84	3377776.67	04-Mar-10
2	3958863.06	3377808.74	04-Mar-10
1	3958777.81	3377807.13	04-Mar-10
6	3958443.58	3377492	04-Mar-10
8	3958490.36	3377301.47	04-Mar-10
3	3958534.19	3377175.84	04-Mar-10
7	3958657.7	3377022.51	04-Mar-10
7	3959033.78	3376606.8	04-Mar-10
4	3959081.15	3376553.66	04-Mar-10
3	3959081.15	3376553.66	04-Mar-10
5	3959217.08	3376391.08	04-Mar-10
5	3959471.82	3376053.82	04-Mar-10
8	3959435.89	3374976.95	04-Mar-10
1	3960195.8	3376218.52	04-Mar-10
1	3960474.2	3376726.53	04-Mar-10
1	3960771.75	3377478.53	04-Mar-10
12	3962376.87	3389120.93	04-Mar-10
1	3963111.12	3392517.48	04-Mar-10
3	3965099.76	3395064.72	04-Mar-10
15	3965122.98	3396672.53	04-Mar-10
11	3964825.51	3397345.64	04-Mar-10
7	3963547.29	3397881.9	04-Mar-10
12	3960860.52	3396718.3	04-Mar-10
9	3960784.87	3396746.28	04-Mar-10
1	3958543.19	3396780.35	04-Mar-10
2	3957954.47	3396821.22	04-Mar-10
1	3957565.58	3396591.64	04-Mar-10
1	3963761.63	3400503.14	04-Mar-10
6	3963898.05	3400486.54	04-Mar-10
2	3964305.97	3400186.36	04-Mar-10
1	3965349.38	3399201.42	04-Mar-10
11	3966230.12	3399703.86	04-Mar-10
8	3966445.52	3400189.09	04-Mar-10
2	3967030.62	3401799.93	04-Mar-10
3	3966860.67	3405302.04	04-Mar-10
8	3966887.9	3406032.41	04-Mar-10
4	3966892.44	3406115.41	04-Mar-10
6	3967721.07	3408660	04-Mar-10
1	3967993.8	3408861.02	04-Mar-10
2	3968857.68	3410696.05	04-Mar-10
12	3964187.9	3415977.5	04-Mar-10
1	3959753.51	3433769.32	04-Mar-10
15	3959879.05	3433981.33	04-Mar-10
3	3960563.4	3435042.67	04-Mar-10
13	3960650.47	3435137.35	04-Mar-10
2	3960947.3	3435185.62	04-Mar-10
5	3961403.27	3435702.22	04-Mar-10
8	3961676.24	3436033.5	04-Mar-10
1	3962340.48	3436562.94	04-Mar-10
1	3962397.8	3436602.33	04-Mar-10
4	3962745.03	3436834.16	04-Mar-10
1	3962974.5	3437004.76	04-Mar-10
4	3964290.06	3437790.84	04-Mar-10
8	3965002.78	3438381.16	04-Mar-10
8	3965241.39	3438573.85	04-Mar-10
1	3965721.53	3438929.41	04-Mar-10
1	3966180.33	3439273	04-Mar-10
2	3966218.94	3439329.58	04-Mar-10
1	3966445.42	3439618.57	04-Mar-10
1	3966658.14	3440047.93	04-Mar-10
2	3966623.34	3440110.68	04-Mar-10
1	3966556.01	3440240.04	04-Mar-10
1	3966472.5	3440580.5	04-Mar-10
1	3966475.29	3440795.24	04-Mar-10
1	3966472.87	3440866	04-Mar-10
1	3966473.77	3440935.42	04-Mar-10
1	3966483.38	3441076.1	04-Mar-10
28	3966537.89	3441419.3	04-Mar-10
21	3966876.74	3442151.49	04-Mar-10
1	3967048.4	3442521.17	04-Mar-10
1	3967206.04	3442841.07	04-Mar-10
1	3967265.46	3443053.19	04-Mar-10
1	3967283.95	3443196.39	04-Mar-10
6	3967260.92	3443404.35	04-Mar-10
1	3967209.15	3443538.67	04-Mar-10
1	3967380.2	3444050.56	04-Mar-10
8	3968103.31	3444740.78	04-Mar-10
1	3968167.07	3444858.14	04-Mar-10
1	3968434.15	3445406.69	04-Mar-10
1	3968478.03	3445538.59	04-Mar-10
2	3968596.72	3445877.98	04-Mar-10
6	3968798.81	3446400.77	04-Mar-10
4	3968813.55	3446805.04	04-Mar-10
6	3968810.13	3446894.02	04-Mar-10
8	3968838.37	3447120.9	04-Mar-10
2	3968897.8	3447544.79	04-Mar-10
9	3968960.55	3447775.18	04-Mar-10
5	3968945.41	3447716.93	04-Mar-10
2	3968998.24	3447955.88	04-Mar-10
1	3969044.57	3448213.09	04-Mar-10
2	3969752.93	3448936.83	04-Mar-10
1	3971452.71	3449125.71	04-Mar-10
15	3972626.29	3449347.86	04-Mar-10
3	3972360.49	3449270.25	04-Mar-10
2	3972494.38	3449298	04-Mar-10
13	3973068.27	3449552.2	04-Mar-10
10	3973188.05	3449612.61	04-Mar-10
6	3973860.81	3449950.95	04-Mar-10
12	3974045.62	3450054.86	04-Mar-10
1	3974343.69	3450234.25	04-Mar-10
3	3974898.07	3450438.84	04-Mar-10
1	3975197.4	3450530.51	04-Mar-10
1	3977439.89	3452793.71	04-Mar-10
2	3978515.05	3453209.39	04-Mar-10
2	3979035.24	3453459.77	04-Mar-10
9	3979158.43	3453532.69	04-Mar-10
22	3979213.42	3453576.38	04-Mar-10
15	3979671.71	3453763.04	04-Mar-10
2	3980493.39	3453336.29	04-Mar-10
2	3980536.25	3453282.49	04-Mar-10
3	3980536.25	3453282.49	04-Mar-10
1	3981306.23	3451953.27	04-Mar-10
22	3981277.17	3451730.3	04-Mar-10
8	3981259.71	3451657.58	04-Mar-10
2	3981256.98	3450668.85	04-Mar-10
1	3980823.92	3448736.51	04-Mar-10
3	3980023.07	3446359.09	04-Mar-10
4	3980016.15	3446148.32	04-Mar-10
5	3980026.03	3445947.12	04-Mar-10
3	3979651.95	3445473.89	04-Mar-10
10	3979217.91	3444924.68	04-Mar-10
2	3979050.58	3444525.9	04-Mar-10
5	3978863.06	3444210.01	04-Mar-10
2	3975195.56	3437856.88	04-Mar-10
4	3975138.96	3437706.17	04-Mar-10
1	3975025.64	3437477.57	04-Mar-10
1	3973196.86	3434476.17	04-Mar-10
2	3973109.89	3434233.72	04-Mar-10
3	3972807.93	3433215.91	04-Mar-10
1	3972256.27	3431892.65	04-Mar-10
3	3971807.78	3431754.44	04-Mar-10
1	3971611.22	3431564.43	04-Mar-10
3	3973223.97	3427978.93	04-Mar-10
1	3975186.79	3426576.83	04-Mar-10
1	3975268.24	3426587.88	04-Mar-10
1	3978764.33	3427583.39	04-Mar-10
6	3986899.64	3425511.88	04-Mar-10
15	3988572.67	3426046.24	04-Mar-10
2	3989862.58	3426298.16	04-Mar-10
3	3991426.96	3426588.28	04-Mar-10
3	3994682.71	3425851.46	04-Mar-10
1	3995472.52	3424439.9	04-Mar-10
2	3995624.68	3424146.12	04-Mar-10
17	3995801.69	3423875.44	04-Mar-10
1	3995854.1	3423813.18	04-Mar-10
26	3996639.28	3423226.67	04-Mar-10
1	3997018.25	3423052.46	04-Mar-10
6	3997634.2	3422869.7	04-Mar-10
14	3997713.27	3422870.99	04-Mar-10
4	3997790.13	3422873.63	04-Mar-10
5	3997942.86	3422885.45	04-Mar-10
14	3998101.16	3422898.49	04-Mar-10
1	3998253.9	3422910.97	04-Mar-10
4	3998717.64	3422947.02	04-Mar-10
1	3998948.43	3422900.68	04-Mar-10
3	3999792.37	3422903.59	04-Mar-10
8	4000124.29	3423179.81	04-Mar-10
1	4000158.77	3423245.27	04-Mar-10
4	4000400.8	3423607.36	04-Mar-10
3	4000677.24	3423830.31	04-Mar-10
4	4000948.35	3424068.42	04-Mar-10
4	4001516.88	3424932.07	04-Mar-10
