# Supplementary material for: Spatial abundance models and seasonal distribution for guanaco (Lama guanicoe) in central Tierra del Fuego, Argentina
Source: PLoS One. 2018 May 21;13(5):e0197814. doi: 10.1371/journal.pone.0197814 (PMC5962061; doi:10.1371/journal.pone.0197814)
Supplement: S2 Dataset — (TXT) [file pone.0197814.s002.txt]

Flight	y	x
09-May-09	3958510.172	3380784.598
09-May-09	3960750.461	3384086.85
09-May-09	3960771.216	3382432.709
09-May-09	3961735.083	3382945.092
09-May-09	3962790.311	3382023.446
09-May-09	3963966.301	3381268.97
09-May-09	3965216.367	3380620.205
09-May-09	3966025.395	3379483.03
09-May-09	3966607.525	3376848.89
09-May-09	3967269.537	3375615.915
09-May-09	3967903.274	3374314.139
09-May-09	3968857.563	3373558.303
09-May-09	3969578.032	3372296.579
09-May-09	3969891.803	3369760.601
09-May-09	3970174.961	3371113.557
09-May-09	3970476.671	3363406.851
09-May-09	3970478.366	3367223.657
09-May-09	3970508.454	3368636.134
09-May-09	3970634.57	3366007.574
09-May-09	3970868.699	3364786.252
09-May-09	3969797.896	3362265.503
09-May-09	3970161.505	3361003.789
09-May-09	3970650.322	3359906.358
09-May-09	3971063.82	3358579.264
09-May-09	3971410.179	3357233.399
09-May-09	3971878.951	3355917.704
09-May-09	3973063.608	3355495.061
09-May-09	3973849.344	3356640.794
09-May-09	3974133.028	3357989.085
09-May-09	3974682.578	3359278.319
09-May-09	3974802.396	3360650.67
09-May-09	3974889.765	3364822.164
09-May-09	3974946.639	3366221.127
09-May-09	3974995.45	3367620.281
09-May-09	3975007.594	3369018.273
09-May-09	3975164.304	3370409.128
09-May-09	3975183.865	3371809.42
09-May-09	3975216.164	3373208.719
09-May-09	3975106.641	3375975.171
09-May-09	3975143.542	3374602.96
09-May-09	3975843.301	3377185.262
09-May-09	3976510.466	3378415.899
09-May-09	3977329.64	3379540.076
09-May-09	3978451.116	3380385.372
09-May-09	3979538.686	3381266.354
09-May-09	3980640.603	3382129.183
09-May-09	3981739.624	3382997.494
09-May-09	3982738.073	3383975.28
09-May-09	3984028.128	3384517.245
09-May-09	3985180.844	3384572.294
09-May-09	3986299.943	3384544.552
09-May-09	3987644.039	3384624.871
09-May-09	3988545.124	3385732.618
09-May-09	3989684.85	3386540.31
09-May-09	3990744.94	3387413.684
09-May-09	3991185.957	3388658.077
09-May-09	3992567.417	3388891.348
09-May-09	3993933.111	3389122.668
09-May-09	3994755.293	3390270.163
09-May-09	3995850.12	3391145.006
09-May-09	3997032.304	3391884.537
09-May-09	3998288.538	3392517.952
09-May-09	3999679.167	3392522.169
09-May-09	4001077.647	3392661.778
09-May-09	4002389.363	3392331.738
09-May-09	4003726.505	3391945.31
09-May-09	4005060.61	3392254.883
09-May-09	4006457.722	3392284.631
09-May-09	4007760.984	3391919.324
09-May-09	4008852.513	3391037.166
09-May-09	4010070.891	3390391.11
09-May-09	4011424.919	3390571.282
09-May-09	4012411.589	3391558.699
09-May-09	4012733.162	3396121.076
09-May-09	4013264.328	3392666.267
09-May-09	4013985.229	3393867.72
09-May-09	4014030.162	3395598.524
09-May-09	4014924.491	3395011.778
09-May-09	4005318.466	3406876.563
09-May-09	4005569.705	3405499.918
09-May-09	4006134.471	3402766.512
09-May-09	4006948.668	3401629.006
09-May-09	4008510.012	3399306.218
09-May-09	4009246.369	3398111.014
09-May-09	4010289.708	3397386.278
09-May-09	4011419.549	3396575.213
09-May-09	3997824.118	3399931.289
09-May-09	3998557.481	3401124.327
09-May-09	3999174.422	3402329.808
09-May-09	3999660.173	3403588.954
09-May-09	4000447.93	3404742.726
09-May-09	4000967.761	3406036.97
09-May-09	4001259.797	3407406.811
09-May-09	4001973.868	3408633.369
09-May-09	4003325.967	3408493.012
09-May-09	4004696.004	3408083.849
09-May-09	3991690.45	3408125.12
09-May-09	3992290.36	3406861.127
09-May-09	3992691.676	3405519.142
09-May-09	3993809.168	3402952.607
09-May-09	3994338.504	3401657.685
09-May-09	3994772.81	3400327.956
09-May-09	3995183.475	3398992.552
09-May-09	3995898.049	3398058.603
09-May-09	3997158.786	3398740.063
09-May-09	3988723.972	3412873.717
09-May-09	3989037.287	3414207.29
09-May-09	3989428.924	3411657.829
09-May-09	3989957.823	3415270.785
09-May-09	3990208.476	3410496.259
09-May-09	3990845.603	3416333.334
09-May-09	3991010.391	3409349.618
09-May-09	3991228.176	3417699.806
09-May-09	3992186.641	3418718.738
09-May-09	3992211.074	3420143.961
09-May-09	3981384.448	3416150.962
09-May-09	3981784.885	3417490.513
09-May-09	3982322.656	3418780.221
09-May-09	3983224.675	3419848.294
09-May-09	3984220.458	3420807.384
09-May-09	3985510.872	3421293.081
09-May-09	3986909.859	3421390.491
09-May-09	3988298.174	3421554.04
09-May-09	3989588	3420998.148
09-May-09	3990936.104	3420618.211
09-May-09	3972077.86	3407383.095
09-May-09	3973252.191	3406655.253
09-May-09	3974659.428	3406702.329
09-May-09	3975909.307	3407235.986
09-May-09	3976934.613	3408166.705
09-May-09	3978001.778	3409068.593
09-May-09	3978845.382	3410173.682
09-May-09	3979011.368	3411566.999
09-May-09	3979189.107	3412955.876
09-May-09	3979753.669	3414233.5
09-May-09	3967559.519	3419137.899
09-May-09	3967861.404	3417774.533
09-May-09	3968473.199	3416550.192
09-May-09	3969725.252	3415913.195
09-May-09	3970189.683	3413798.851
09-May-09	3970776.347	3415118.219
09-May-09	3970800.828	3409737.536
09-May-09	3971109.841	3408361.9
09-May-09	3965818.181	3422357.786
09-May-09	3965897.126	3423775.759
09-May-09	3966386.723	3425051.618
09-May-09	3966952.07	3421784.759
09-May-09	3967124.022	3426241.579
09-May-09	3967626.322	3420513.363
09-May-09	3967794.546	3427469.945
09-May-09	3968535.648	3428657.103
09-May-09	3969277.93	3429843.127
09-May-09	3970134.707	3430840.875
09-May-09	3971337.898	3431397.204
09-May-09	3972805.247	3433452.617
09-May-09	3973180.836	3434789.241
09-May-09	3973770.946	3435873.811
09-May-09	3974617.955	3436829.441
09-May-09	3975251.519	3438063.678
09-May-09	3975881.097	3439312.398
09-May-09	3976952.859	3440188.412
09-May-09	3977594.537	3441394.726
09-May-09	3977848.482	3442772.535
09-May-09	3978549.433	3443981.929
09-May-09	3979196.69	3445223.267
09-May-09	3979924.387	3446414.946
09-May-09	3980624.249	3447629.183
09-May-09	3980713.247	3449004.855
09-May-09	3980860.964	3453112.138
09-May-09	3981565.586	3450134.718
09-May-09	3982234.947	3453432.613
09-May-09	3982854.996	3450682.202
09-May-09	3984029.273	3451453.656
09-May-09	3968798.008	3447567.145
09-May-09	3968990.654	3448604.995
09-May-09	3968994.174	3446351.879
09-May-09	3971920.97	3448914.823
09-May-09	3973264.665	3449319.364
09-May-09	3974476.496	3450014.358
09-May-09	3975720.63	3450657.137
09-May-09	3976573.639	3451762.88
09-May-09	3977435.219	3452938.452
09-May-09	3979464.959	3452986.76
09-May-09	3965964.452	3438874.426
09-May-09	3966520.926	3441058.312
09-May-09	3967619.087	3442934.01
09-May-09	3968576.45	3445336.629
10-May-09	3958392.813	3356006.305
10-May-09	3959654.497	3355245.564
10-May-09	3960889.636	3355769.998
10-May-09	3962134.269	3356698.55
10-May-09	3962884.87	3356097.164
10-May-09	3963869.178	3355132.103
10-May-09	3965261.763	3354892.573
10-May-09	3966223.087	3354226.245
10-May-09	3967554.651	3353846.268
10-May-09	3968900.253	3354241.469
10-May-09	3970168.832	3354831.468
10-May-09	3970320.623	3346318.919
10-May-09	3971541.412	3354531.684
10-May-09	3971677.913	3346637.922
10-May-09	3972423.359	3352228.651
10-May-09	3972996.666	3350960.059
10-May-09	3973020.34	3347122.828
10-May-09	3973164.93	3349577.739
10-May-09	3973495.922	3348201.72
10-May-09	3965165.934	3345555.181
10-May-09	3967709.487	3345562.389
10-May-09	3968934.457	3346126.085
10-May-09	3972794.058	3346824.608
10-May-09	3974052.105	3346227.436
10-May-09	3974675.233	3344977.217
10-May-09	3976331.337	3343197.064
10-May-09	3977493.477	3343171.597
10-May-09	3978257.843	3342945.157
10-May-09	3978848.201	3341691.307
10-May-09	3979774.645	3340948.744
10-May-09	3981102.562	3340497.492
10-May-09	3982355.491	3340036.611
10-May-09	3983674.356	3340419.445
10-May-09	3984934.782	3340968.265
10-May-09	3986319.801	3340981.329
10-May-09	3986325.775	3339650.896
10-May-09	3987119.732	3338490.941
10-May-09	3988231.441	3338376.897
10-May-09	3988938.455	3339668.976
10-May-09	3989615.577	3340889.893
10-May-09	3990396.723	3342051.017
10-May-09	3991174.661	3343213.729
10-May-09	3992038.234	3344281.019
10-May-09	3993443.857	3344185.549
10-May-09	3994778.018	3343754.299
10-May-09	3996086.376	3343258.076
10-May-09	3997360.27	3342592.36
10-May-09	3997952.739	3343418.798
10-May-09	3998628.591	3343519.773
10-May-09	3999597.353	3342457.828
10-May-09	4000721.009	3341496.451
10-May-09	4001261.01	3343847.81
10-May-09	4001667.89	3345212.414
10-May-09	4001694.053	3342486.85
10-May-09	4002216.946	3346498.088
10-May-09	4002656.627	3347827.747
10-May-09	4003429.231	3348869.113
10-May-09	4004827.177	3348928.336
10-May-09	4006069.326	3348232.668
10-May-09	4007235.034	3347457.928
10-May-09	4008458.275	3346785.224
10-May-09	4009622.356	3346292.056
10-May-09	4011118.855	3346186.54
10-May-09	4011526.578	3345265.221
10-May-09	4011583.367	3343858.805
10-May-09	4012349.775	3342701.713
10-May-09	4013193.038	3341735.285
10-May-09	4013635.121	3341262.817
10-May-09	4014699.246	3342309.526
10-May-09	4015820.973	3343141.67
10-May-09	4016882.886	3344059.957
10-May-09	4018202.331	3344289.189
10-May-09	4018934.501	3343060.041
10-May-09	4019497.171	3341967.457
10-May-09	4021029.237	3342963.224
10-May-09	4022496.903	3343049.69
10-May-09	4023905.033	3343265.152
10-May-09	4024635.21	3345684.089
10-May-09	4024664.463	3344262.578
10-May-09	4024843.118	3347068.204
10-May-09	4025173.772	3348428.299
10-May-09	4025506.668	3349787.685
10-May-09	4025953.037	3351113.732
10-May-09	4026555.746	3352376.22
10-May-09	4027104.043	3353664.298
10-May-09	4027675.242	3354941.868
10-May-09	4028054.906	3358794.766
10-May-09	4028341.713	3356174.441
10-May-09	4028577.612	3357476.774
10-May-09	4004741.666	3357131.013
10-May-09	4006135.924	3357211.398
10-May-09	4007511.552	3357456.839
10-May-09	4008908.003	3357596.229
10-May-09	4010161.971	3358103.95
10-May-09	4011152.474	3358722.193
10-May-09	4012327.047	3358641.407
10-May-09	4013147.087	3359087.983
10-May-09	4014558.328	3358683.058
10-May-09	4015942.243	3358780.979
10-May-09	4017281.839	3359197.431
10-May-09	4018659.129	3359395.455
10-May-09	4020142.598	3359433.979
10-May-09	4021203.104	3360088.113
10-May-09	4022683.001	3360222.427
10-May-09	4024018.837	3360624.374
10-May-09	4025282.642	3361222.598
10-May-09	4026483.096	3362028.316
10-May-09	4027457.439	3361556.113
10-May-09	4027574.327	3360109.818
10-May-09	3990208.862	3358318.148
10-May-09	3990729.089	3357019.09
10-May-09	3991317.357	3355749.854
10-May-09	3991832.696	3354445.815
10-May-09	3992927.182	3353588.282
10-May-09	3994862.386	3351570.616
10-May-09	3995819.642	3350550.519
10-May-09	3996716.316	3349476.264
10-May-09	3997705.528	3348489.201
10-May-09	3998666.488	3347478.518
10-May-09	3999706.43	3346993.817
10-May-09	3999976.689	3350189.399
10-May-09	4000153.688	3348779.398
10-May-09	4000177.121	3351563.293
10-May-09	4000559.483	3352910.267
10-May-09	4000895.433	3354274.159
10-May-09	4000944.256	3347843.087
10-May-09	4001462.478	3355531.228
10-May-09	4002019.502	3356848.503
10-May-09	4003345.58	3357049.835
10-May-09	3986823.198	3370837.247
10-May-09	3987006.177	3369574.435
10-May-09	3987209.901	3368193.558
10-May-09	3987344.537	3366799.971
10-May-09	3987670.845	3365448.421
10-May-09	3988099.139	3364116.297
10-May-09	3988144.954	3371108.194
10-May-09	3988619.874	3362786.965
10-May-09	3989167.804	3360915.367
10-May-09	3989677.171	3359612.038
10-May-09	3987197.526	3360190.07
10-May-09	3987438.277	3361565.707
10-May-09	3987844.22	3362905.853
10-May-09	3988043.482	3366937.186
10-May-09	3988224.067	3364252.959
10-May-09	3988624.959	3365561.205
10-May-09	3988848.258	3367650.716
10-May-09	3989308.279	3370257.974
10-May-09	3990266.159	3368041.849
10-May-09	3990288.719	3369262.25
10-May-09	3982464.679	3353025.687
10-May-09	3982472.588	3354285.61
10-May-09	3982546.259	3351704.695
10-May-09	3983306.85	3357155.853
10-May-09	3983841.551	3354930.671
10-May-09	3983950.884	3355817.809
10-May-09	3984076.175	3357780.341
10-May-09	3985484.77	3357672.951
10-May-09	3986866.754	3357475.167
10-May-09	3987101.21	3358795.578
10-May-09	3976533.639	3357977.126
10-May-09	3977594.838	3358901.491
10-May-09	3978689.554	3359148.016
10-May-09	3978710.555	3356286.641
10-May-09	3978891.054	3357655.425
10-May-09	3979186.271	3354961.142
10-May-09	3979750.894	3353680.041
10-May-09	3980307.639	3352417.042
10-May-09	3980537.272	3350988.719
10-May-09	3981430.521	3350745.948
10-May-09	3969612.974	3361933.172
10-May-09	3969656.707	3363339.285
10-May-09	3970306.498	3360759.099
10-May-09	3970579.635	3364330.388
10-May-09	3970620.535	3359420.222
10-May-09	3970930.215	3358056.31
10-May-09	3971325.655	3356715.226
10-May-09	3972046.097	3355522.27
10-May-09	3973382.611	3355589.353
10-May-09	3974400.65	3356518.671
10-May-09	3975733.25	3356828.647
10-May-09	3963036.487	3365832.326
10-May-09	3963456.25	3366831.45
10-May-09	3963923.876	3364775.598
10-May-09	3964752.528	3367433.924
10-May-09	3966133.042	3367237.928
10-May-09	3967269.832	3366729.547
10-May-09	3968683.966	3366953.886
10-May-09	3969467.458	3366097.478
10-May-09	3970321.967	3365129.325
10-May-09	3957938.076	3364819.614
10-May-09	3958630.911	3365948.376
10-May-09	3959828.858	3366682.745
10-May-09	3960941.74	3367329.056
10-May-09	3962089.622	3368114.776
10-May-09	3963349.905	3368702.182
10-May-09	3964530.019	3369472.683
10-May-09	3965350.943	3365403.856
10-May-09	3965909.711	3366692.746
10-May-09	3965961.759	3369349.567
10-May-09	3966197.156	3368047.482
2Marzo2010	3975830	3418180
2Marzo2010	3976950	3418250
2Marzo2010	3978340	3418440
2Marzo2010	3979720	3418650
2Marzo2010	3981090	3418960
2Marzo2010	3982460	3419200
2Marzo2010	3983850	3419390
2Marzo2010	3982330	3418860
2Marzo2010	3983040	3420000
2Marzo2010	3984090	3420910
2Marzo2010	3985240	3419550
2Marzo2010	3985200	3421340
2Marzo2010	3986570	3421440
2Marzo2010	3986630	3419750
2Marzo2010	3987950	3421660
2Marzo2010	3989380	3420270
2Marzo2010	3989280	3421290
2Marzo2010	3990600	3420840
2Marzo2010	3990760	3420490
2Marzo2010	3991960	3420520
2Marzo2010	3993200	3421180
2Marzo2010	3994380	3421900
2Marzo2010	3995400	3422990
2Marzo2010	3996210	3422650
2Marzo2010	3982020	3417490
2Marzo2010	3981170	3416490
2Marzo2010	3980710	3415130
2Marzo2010	3979620	3414730
2Marzo2010	3979260	3413510
2Marzo2010	3978940	3412210
2Marzo2010	3978490	3410890
2Marzo2010	3977810	3409770
2Marzo2010	3977300	3408500
2Marzo2010	3976170	3407940
2Marzo2010	3975330	3406940
2Marzo2010	3974040	3406690
2Marzo2010	3972690	3406990
2Marzo2010	3971390	3407410
2Marzo2010	3970110	3407110
2Marzo2010	3968870	3407360
2Marzo2010	3967600	3406880
2Marzo2010	3966340	3406380
2Marzo2010	3965500	3405600
2Marzo2010	3964270	3405530
2Marzo2010	3963250	3405090
2Marzo2010	3963590	3404020
2Marzo2010	3963930	3402680
2Marzo2010	3962290	3406260
2Marzo2010	3961240	3407270
2Marzo2010	3964290	3401320
2Marzo2010	3964200	3399940
2Marzo2010	3965300	3399080
2Marzo2010	3965520	3397920
2Marzo2010	3966680	3398720
2Marzo2010	3967890	3399370
2Marzo2010	3968960	3400300
2Marzo2010	3970320	3400440
2Marzo2010	3971650	3400820
2Marzo2010	3972890	3400480
2Marzo2010	3973430	3399100
2Marzo2010	3974220	3397570
2Marzo2010	3974830	3396290
2Marzo2010	3974350	3395110
2Marzo2010	3975240	3395150
2Marzo2010	3975280	3393670
2Marzo2010	3975480	3392280
2Marzo2010	3975330	3390890
2Marzo2010	3975380	3389540
2Marzo2010	3975190	3388070
2Marzo2010	3975320	3386870
2Marzo2010	3975280	3385390
2Marzo2010	3974930	3384110
2Marzo2010	3974850	3382730
2Marzo2010	3975420	3381650
2Marzo2010	3976590	3380890
2Marzo2010	3977940	3380680
2Marzo2010	3979070	3381460
2Marzo2010	3980350	3382000
2Marzo2010	3981540	3382700
2Marzo2010	3982600	3383620
2Marzo2010	3983860	3384170
2Marzo2010	3985140	3384610
2Marzo2010	3986050	3384910
2Marzo2010	3987280	3384140
2Marzo2010	3988010	3385070
2Marzo2010	3989090	3385930
2Marzo2010	3990240	3386680
2Marzo2010	3991070	3387570
2Marzo2010	3991480	3388670
2Marzo2010	3992790	3388580
2Marzo2010	3993900	3389110
2Marzo2010	3994750	3389970
2Marzo2010	3995680	3390670
2Marzo2010	3996580	3391520
2Marzo2010	3997510	3392340
2Marzo2010	3998770	3392360
2Marzo2010	3999960	3392270
2Marzo2010	4000990	3393140
2Marzo2010	4001840	3391960
2Marzo2010	4003100	3391840
2Marzo2010	4004360	3392240
2Marzo2010	4005600	3391920
2Marzo2010	4006550	3392470
2Marzo2010	4007920	3391990
2Marzo2010	4008420	3391130
2Marzo2010	4009290	3390710
2Marzo2010	4010160	3390030
2Marzo2010	4011220	3389690
2Marzo2010	4010450	3388430
2Marzo2010	4010200	3386990
2Marzo2010	4009420	3385910
2Marzo2010	4008660	3384630
2Marzo2010	4008190	3383320
2Marzo2010	4008670	3382000
2Marzo2010	4009020	3380650
2Marzo2010	4009530	3379350
2Marzo2010	4009990	3378020
2Marzo2010	4010510	3376720
2Marzo2010	4010990	3375410
2Marzo2010	4011650	3374170
2Marzo2010	4012160	3372870
2Marzo2010	4012450	3371580
2Marzo2010	4013590	3370880
2Marzo2010	4014050	3369520
2Marzo2010	4014470	3368180
2Marzo2010	4015210	3366990
2Marzo2010	4015770	3365810
2Marzo2010	4016190	3364550
2Marzo2010	4016760	3363530
2Marzo2010	4016990	3362150
2Marzo2010	4017060	3360860
2Marzo2010	4017470	3359500
2Marzo2010	4016360	3359350
2Marzo2010	4015140	3359060
2Marzo2010	4013880	3358680
2Marzo2010	4012720	3359320
2Marzo2010	4011790	3359390
2Marzo2010	4010780	3358490
2Marzo2010	4009430	3358100
2Marzo2010	4008570	3357020
2Marzo2010	4007800	3355820
2Marzo2010	4006440	3355830
2Marzo2010	4005040	3355430
2Marzo2010	4004420	3356050
2Marzo2010	4004180	3357390
2Marzo2010	4003110	3358300
2Marzo2010	4002300	3359420
2Marzo2010	4001210	3360350
2Marzo2010	4001420	3361700
2Marzo2010	4000310	3361460
2Marzo2010	3999170	3362080
2Marzo2010	3998080	3362490
2Marzo2010	3997410	3363490
2Marzo2010	3996180	3364070
2Marzo2010	3995040	3364870
2Marzo2010	3993720	3365300
2Marzo2010	3993060	3365980
2Marzo2010	3991660	3365820
2Marzo2010	3990590	3365700
2Marzo2010	3989750	3365910
2Marzo2010	3988660	3365310
2Marzo2010	3987510	3364990
2Marzo2010	3986780	3364250
2Marzo2010	3985780	3365360
2Marzo2010	3984990	3364220
2Marzo2010	3983770	3364800
2Marzo2010	3983450	3363590
2Marzo2010	3982250	3363400
2Marzo2010	3981540	3362570
2Marzo2010	3981550	3361150
2Marzo2010	3981600	3359860
2Marzo2010	3980130	3360010
2Marzo2010	3979050	3359220
2Marzo2010	3978770	3357850
2Marzo2010	3977430	3358280
2Marzo2010	3976360	3357660
2Marzo2010	3975470	3356820
2Marzo2010	3974760	3355800
2Marzo2010	3973400	3355800
2Marzo2010	3972720	3355720
2Marzo2010	3971720	3356050
2Marzo2010	3970660	3356770
2Marzo2010	3971370	3357910
2Marzo2010	3970650	3358520
2Marzo2010	3971470	3360480
2Marzo2010	3970860	3361220
2Marzo2010	3969660	3361480
2Marzo2010	3970640	3362590
2Marzo2010	3969540	3363190
2Marzo2010	3970310	3364090
2Marzo2010	3970760	3364750
2Marzo2010	3970650	3365600
2Marzo2010	3970320	3366400
2Marzo2010	3969530	3367540
2Marzo2010	3969620	3368920
2Marzo2010	3969990	3370240
2Marzo2010	3970160	3371500
2Marzo2010	3969310	3372570
2Marzo2010	3968580	3373690
2Marzo2010	3967790	3374790
2Marzo2010	3967530	3376020
2Marzo2010	3966470	3376680
2Marzo2010	3966160	3377890
2Marzo2010	3965810	3378930
2Marzo2010	3965450	3380140
2Marzo2010	3964230	3380870
2Marzo2010	3963470	3381550
2Marzo2010	3962680	3382280
2Marzo2010	3961580	3383160
2Marzo2010	3960900	3384300
2Marzo2010	3959980	3384600
4Marzo2010	3960046.246	3346517.951
4Marzo2010	3961128.824	3346137.703
4Marzo2010	3961244.732	3344451.977
4Marzo2010	3962693.59	3343345.372
4Marzo2010	3962482.192	3344785.57
4Marzo2010	3963197.565	3345894.252
4Marzo2010	3964263.093	3346236.097
4Marzo2010	3965420.754	3345542.342
4Marzo2010	3966698.584	3345183.771
4Marzo2010	3967577.102	3345807.823
4Marzo2010	3967757.199	3347090.894
4Marzo2010	3967334.283	3348336.226
4Marzo2010	3968561.794	3348097.723
4Marzo2010	3968645.388	3346728.028
4Marzo2010	3968778.904	3345335.044
4Marzo2010	3969258.676	3345454.065
4Marzo2010	3968740.385	3343945.274
4Marzo2010	3968275.804	3342685.611
4Marzo2010	3967990.42	3341398.37
4Marzo2010	3968073.145	3340012.495
4Marzo2010	3968582.024	3339419.334
4Marzo2010	3969652.167	3340048.891
4Marzo2010	3969870.626	3338629.498
4Marzo2010	3969512.716	3337281.663
4Marzo2010	3969275.501	3335908.867
4Marzo2010	3969344.614	3334506.314
4Marzo2010	3969980.148	3333273.327
4Marzo2010	3970483.4	3332007.434
4Marzo2010	3971450.663	3332938.122
4Marzo2010	3972176.537	3334144.05
4Marzo2010	3972803.118	3335374.416
4Marzo2010	3972031.061	3338034.859
4Marzo2010	3971499.361	3339211.354
4Marzo2010	3971392.613	3340331.523
4Marzo2010	3970719.562	3341570.734
4Marzo2010	3973196.009	3340164.053
4Marzo2010	3973894.928	3341409.648
4Marzo2010	3972858.802	3341623.765
4Marzo2010	3973615.797	3342899.459
4Marzo2010	3974544.707	3342731.951
4Marzo2010	3970295.742	3342905.451
4Marzo2010	3969927.516	3344193.607
4Marzo2010	3969369.864	3348080.135
4Marzo2010	3969882.546	3349345.31
4Marzo2010	3971094.692	3349490.873
4Marzo2010	3972371.167	3349054.084
4Marzo2010	3973352.58	3349515.584
4Marzo2010	3972765.982	3350926.458
4Marzo2010	3972917.589	3352224.843
4Marzo2010	3972536.801	3353600.435
4Marzo2010	3971554.068	3354518.763
4Marzo2010	3970153.597	3354788.961
4Marzo2010	3969159.672	3353834.513
4Marzo2010	3967930.037	3353377.693
4Marzo2010	3966579.624	3353527.028
4Marzo2010	3965419.057	3354262.542
4Marzo2010	3964245.518	3354983.346
4Marzo2010	3963070.54	3355653.053
4Marzo2010	3962316.597	3356928.233
4Marzo2010	3963294.486	3357138.161
4Marzo2010	3964345.268	3357928.282
4Marzo2010	3964372.492	3358946.213
4Marzo2010	3964326.466	3360298.266
4Marzo2010	3964321.016	3361702.613
4Marzo2010	3964525.693	3363064.627
4Marzo2010	3964888.33	3364376.475
4Marzo2010	3965452.782	3365343.518
4Marzo2010	3966763.683	3365331.862
4Marzo2010	3967167.843	3366656.994
4Marzo2010	3965781.954	3366444.588
4Marzo2010	3965136.974	3367526.046
4Marzo2010	3965607.394	3368658.122
4Marzo2010	3966757.19	3369112.757
4Marzo2010	3967919.799	3369122.093
4Marzo2010	3967989.028	3370586.566
4Marzo2010	3967635.846	3372070.254
4Marzo2010	3966675.171	3371655.851
4Marzo2010	3965513.711	3370876.693
4Marzo2010	3964429.485	3370043.076
4Marzo2010	3963026.932	3369941.002
4Marzo2010	3961698.516	3369575.455
4Marzo2010	3960413.584	3369026.483
4Marzo2010	3959118.791	3368535.108
4Marzo2010	3958104.823	3367795.196
4Marzo2010	3957994.824	3366792.27
4Marzo2010	3957437.763	3365488.319
4Marzo2010	3957329.251	3364102.057
4Marzo2010	3957843.509	3362701.691
4Marzo2010	3958490.041	3362971.205
4Marzo2010	3957863.397	3364233.484
4Marzo2010	3958275.969	3365574.937
4Marzo2010	3959429.319	3366344.694
4Marzo2010	3960406.341	3367279.042
4Marzo2010	3961671.472	3367786.232
4Marzo2010	3962803.162	3368554.133
4Marzo2010	3963959.519	3369316.591
4Marzo2010	3964175.675	3371418.04
4Marzo2010	3963123.434	3372245.846
4Marzo2010	3963200.461	3373641.255
4Marzo2010	3963184.248	3375137.483
4Marzo2010	3962006.893	3375301.798
4Marzo2010	3961015.853	3376242.743
4Marzo2010	3958761.859	3377853.314
4Marzo2010	3958812.428	3376795.951
4Marzo2010	3959257.568	3374494.55
4Marzo2010	3959980.755	3375892.413
4Marzo2010	3960670.897	3377108.491
4Marzo2010	3961086.135	3378446.501
4Marzo2010	3961509.498	3379784.667
4Marzo2010	3962203.27	3380953.309
4Marzo2010	3962185.929	3382359.284
4Marzo2010	3961468.269	3383589.741
4Marzo2010	3961584.492	3384943.029
4Marzo2010	3962018.854	3386274.367
4Marzo2010	3962253.74	3387631.603
4Marzo2010	3962387.118	3389015.149
4Marzo2010	3962333.68	3390435.412
4Marzo2010	3962943.424	3391525.924
4Marzo2010	3963198.27	3392895.59
4Marzo2010	3963876.755	3394083.276
4Marzo2010	3965044	3394922.142
4Marzo2010	3965251.801	3396241.33
4Marzo2010	3964715.183	3397525.748
4Marzo2010	3963358.163	3397893.912
4Marzo2010	3962126.858	3397377.166
4Marzo2010	3961007.905	3396738.378
4Marzo2010	3959666.74	3396705.001
4Marzo2010	3957349.866	3398943.271
4Marzo2010	3958415.697	3399732.189
4Marzo2010	3959804.686	3399871.902
4Marzo2010	3963862.759	3400506.251
4Marzo2010	3964797.959	3399511.085
4Marzo2010	3966101.887	3398978.971
4Marzo2010	3966678.739	3400693.8
4Marzo2010	3967095.697	3402030.94
4Marzo2010	3966976.787	3403425.965
4Marzo2010	3966835.022	3404815.441
4Marzo2010	3966913.773	3406214.601
4Marzo2010	3966901.341	3407645.285
4Marzo2010	3967749.679	3408688.262
4Marzo2010	3968822.926	3409566.95
4Marzo2010	3968838.86	3410971.98
4Marzo2010	3968862.772	3412371.941
4Marzo2010	3968827.704	3413766.738
4Marzo2010	3968513.041	3415127.638
4Marzo2010	3968452.415	3416487.755
4Marzo2010	3967992.552	3417486.471
4Marzo2010	3966604.875	3417050.469
4Marzo2010	3965266.724	3416660.109
4Marzo2010	3964145.641	3415930.945
4Marzo2010	3963004.678	3415717.333
4Marzo2010	3961811.197	3416320.066
4Marzo2010	3962176.624	3417677.645
4Marzo2010	3961661.18	3419003.241
4Marzo2010	3961164.948	3420311.034
4Marzo2010	3961078.051	3421791.51
4Marzo2010	3960242.596	3422582.981
4Marzo2010	3959223.227	3423343.317
4Marzo2010	3958822.567	3424250.698
4Marzo2010	3958617.021	3425642.293
4Marzo2010	3958496.488	3427033.815
4Marzo2010	3958724.451	3428419.819
4Marzo2010	3958737.97	3429818.777
4Marzo2010	3958878.04	3431217.659
4Marzo2010	3959572.789	3432327.211
4Marzo2010	3959648.41	3433692.622
4Marzo2010	3960447.307	3434866.706
4Marzo2010	3961365.687	3435676.507
4Marzo2010	3962391.497	3436610.407
4Marzo2010	3963581.057	3437340.639
4Marzo2010	3964701.378	3438154.58
4Marzo2010	3965863.895	3438965.774
4Marzo2010	3966639.687	3439922.561
4Marzo2010	3966484.837	3441238.744
4Marzo2010	3967093.458	3442506.11
4Marzo2010	3967205.243	3443807.958
4Marzo2010	3968114.306	3444759.124
4Marzo2010	3968706.712	3446032.857
4Marzo2010	3968860.287	3447394.699
4Marzo2010	3969255.48	3448724.852
4Marzo2010	3970599.592	3449110.217
4Marzo2010	3972001.056	3449165.947
4Marzo2010	3973302.782	3449662.254
4Marzo2010	3974539.804	3450301.499
4Marzo2010	3975761.121	3450933.753
4Marzo2010	3976709.596	3451938.319
4Marzo2010	3977648.365	3452949.678
4Marzo2010	3978947.853	3453470.275
4Marzo2010	3980211.769	3453596.085
4Marzo2010	3981169.795	3452536.958
4Marzo2010	3981112.558	3451175.744
4Marzo2010	3981526.986	3449923.354
4Marzo2010	3980829.061	3448693.449
4Marzo2010	3980593.753	3447370.216
4Marzo2010	3980047.085	3446109.198
4Marzo2010	3979258.502	3445067.516
4Marzo2010	3978613.129	3443836.681
4Marzo2010	3977878.646	3442656.489
4Marzo2010	3977610.859	3441279.6
4Marzo2010	3976879.746	3440128.401
4Marzo2010	3975925.513	3439114.729
4Marzo2010	3975221.815	3437914.969
4Marzo2010	3974565.662	3436686.918
4Marzo2010	3973668.807	3435632.552
4Marzo2010	3973169.011	3434386.95
4Marzo2010	3972828.095	3433038.985
4Marzo2010	3972280.637	3431911.378
4Marzo2010	3971694.204	3431054.387
4Marzo2010	3972822.226	3430145.256
4Marzo2010	3973032.293	3428739.34
4Marzo2010	3973444.406	3427406.419
4Marzo2010	3974173.848	3426367.269
4Marzo2010	3975595.769	3426593.008
4Marzo2010	3976958.023	3426891.944
4Marzo2010	3978218.113	3427469.482
4Marzo2010	3979583.501	3427696.921
4Marzo2010	3980922.415	3427230.418
4Marzo2010	3982281.131	3426966.02
4Marzo2010	3983594.646	3426571.606
4Marzo2010	3984937.45	3426529.542
4Marzo2010	3985996.363	3425547.639
4Marzo2010	3987307.962	3425724.334
4Marzo2010	3988626.5	3426018.418
4Marzo2010	3989940.073	3426293.619
4Marzo2010	3991305.278	3426594.547
4Marzo2010	3992665.959	3426359.683
4Marzo2010	3994064.978	3426155.046
4Marzo2010	3995129.755	3425328.75
4Marzo2010	3995662.315	3424019.402
4Marzo2010	3996748.636	3423145.149
4Marzo2010	3998098.472	3422893.07
4Marzo2010	3999526.659	3422791.405
4Marzo2010	4000506.777	3423690.573
4Marzo2010	4001499.721	3424681.748
4Marzo2010	4000021.814	3427529.594
4Marzo2010	3998816.31	3426821.029
4Marzo2010	3997601.535	3426124.008
4Marzo2010	3996506.187	3425259.473
